# Supplementary material for: Small non-coding RNA transcriptomic profiling in adult and fetal human brain
Source: Sci Data. 2024 Jul 12;11:767. doi: 10.1038/s41597-024-03604-6 (PMC11245507; doi:10.1038/s41597-024-03604-6)
Supplement: Supplementary file 2 — Supplementary Tables [file 41597_2024_3604_MOESM2_ESM.xlsx]

## Sheet: Supp. Table 1
Supp. Table 1. Catalog and lot numbers of samples used for sncRNA-seq
Sample name	Tissue	Donors	Age status	Catalog	Lot	Supplier
Adult_Brain_Cerebellum	Brain	Single	Adult	R1234039-50	A602092	Biochain
Adult_Brain_Cerebellum_left	Brain	Single	Adult	R1234040-10	B402229	Biochain
Adult_Brain_Cerebellum_right	Brain	Single	Adult	R1234041-10	A611366	Biochain
Adult_Cerebral_Cortex	Brain	Single	Adult	R1234042-10	B810027	Biochain
Adult_Cerebral_Meninges	Brain	Single	Adult	R1234043-10	B501146	Biochain
Adult_Corpus_Callosum	Brain	Single	Adult	R1234045-10	A508355	Biochain
Adult_Diencephalon	Brain	Single	Adult	R1234049-10	A902009	Biochain
Adult_Frontal_Lobe	Brain	Single	Adult	R1234051-50	B604039	Biochain
Adult_Pool_Frontal_Lobe	Brain	Pool (5)	Adult	R1234051-P	B804011	Biochain
Adult_Hippocampus	Brain	Single	Adult	R1234052-10	B308094	Biochain
Adult_Medulla_oblongata	Brain	Single	Adult	R1234057-50	B805093	Biochain
Adult_Occipital_Lobe	Brain	Single	Adult	R1234062-50	A505663	Biochain
Adult_Pool_Occipital_Lobe	Brain	Pool (5)	Adult	R1234062-P	B512007	Biochain
Adult_Olfactory_region	Brain	Single	Adult	R1234063-10	B206163	Biochain
Adult_Parietal_Lobe	Brain	Single	Adult	R1234066-50	B711144	Biochain
Adult_Pool_Parietal_Lobe	Brain	Pool (5)	Adult	R1234066-P	B801211	Biochain
Adult_Pons	Brain	Single	Adult	R1234071-10	A507298	Biochain
Adult_Postcentral_Gyrus	Brain	Single	Adult	R1234072-10	A602341	Biochain
Adult_Precentral_Gyrus	Brain	Single	Adult	R1234073-10	A602342	Biochain
Adult_Temporal_Lobe	Brain	Single	Adult	R1234078-50	A505662	Biochain
Adult_Pool_Temporal_Lobe	Brain	Pool (5)	Adult	R1234078-P	B411025	Biochain
Adult_Thalamus	Brain	Single	Adult	R1234079-50	B606046	Biochain
Adult_Total_Rep1	Brain	Single	Adult	R1234035-50	B805061	Biochain
Adult_Total_Rep2				R1234035-50	B805061	Biochain
Adult_Total_Rep3				R1234035-50	B805061	Biochain
Adult_total_pool_Rep1	Brain	Pool (5)	Adult	R1234035-P	C404081	Biochain
Adult_total_pool_Rep2				R1234035-P	C404082	Biochain
Adult_total_pool_Rep3				R1234035-P	C404083	Biochain
Fetal_Cerebellum	Brain	Single	Fetal	R1244039-50	B903075	Biochain
Fetal_Diencephalon	Brain	Single	Fetal	R1244049-10	A705165	Biochain
Fetal_Frontal_Lobe	Brain	Single	Fetal	R1244051-50	B608340	Biochain
Fetal_Occipital_Lobe	Brain	Single	Fetal	R1244062-50	A602123	Biochain
Fetal_Parietal_Lobe	Brain	Single	Fetal	R1244066-50	B608333	Biochain
Fetal_Temporal_Lobe	Brain	Single	Fetal	R1244078-50	B805066	Biochain
Fetal_total	Brain	Single	Fetal	R1244035-50	B210035	Biochain
Total_pool (5)_Testis_Rep1	Testis	Single	Adult	R1234260-50	B703032	Biochain
Total_pool (5)_Testis_Rep2				R1234260-50	B703032	Biochain
Total_pool (39)_Testis_Rep1	Testis	Pool (39)	Adult	636533	1012048A	Takara Bio
Total_pool (39)_Testis_Rep2				636533	1012048A	Takara Bio
Total_pool (39)_Testis_Rep3				636533	1012048A	Takara Bio
Total_Testis_Rep1	Testis	Pool (5)	Adult	R1234260-P	B505349	Biochain
Total_Testis_Rep2				R1234260-P	B505349	Biochain
Total_Testis_Rep3				R1234260-P	B505349	Biochain

## Sheet: Supp. Table 2
Supp. Table 2. Sequencing quality metrics for brain and testis samples.
Sample Name	Total reads	GC Content (%)	Mean Phred Score	Mean Read Length (nt)	Total Reads Aligned	% alignment on Human genome
Adult_Brain_Cerebellum	30713693	44.23	34.06	27	2.79433e+07	90.98
Adult_Brain_Cerebellum_left	33989686	42.89	32.24	25	3.18517e+07	93.71
Adult_Brain_Cerebellum_right	33703177	45.48	34.35	27	3.11215e+07	92.34
Adult_Cerebral_Cortex	31473554	42.55	34.37	24	2.91886e+07	92.74
Adult_Cerebral_Meninges	31051020	44.11	32.22	25	2.93587e+07	94.55
Adult_Corpus_Callosum	30835848	46.78	33.35	28	2.76937e+07	89.81
Adult_Diencephalon	31607747	44.87	34.48	26	2.86082e+07	90.51
Adult_Frontal_Lobe	34262858	45.54	33.73	26	3.12306e+07	91.15
Adult_Pool_Frontal_Lobe	38907979	44.2	35.1	25	3.53712e+07	90.91
Adult_Hippocampus	28717943	45.24	33.86	27	2.67393e+07	93.11
Adult_Medulla_oblongata	36612119	46.06	33.05	28	3.39468e+07	92.72
Adult_Occipital_Lobe	34830559	47.23	32.07	27	3.1762e+07	91.19
Adult_Pool_Occipital_Lobe	30930795	45.8	32.99	27	2.81006e+07	90.85
Adult_Olfactory_region	30847717	48.98	33.53	27	2.66679e+07	86.45
Adult_Parietal_Lobe	30256994	46.88	34.16	27	2.71496e+07	89.73
Adult_Pool_Parietal_Lobe	32634171	45.17	32.03	25	3.0291e+07	92.82
Adult_Pons	29917307	46.62	34.16	27	2.74611e+07	91.79
Adult_Postcentral_Gyrus	30421540	43.75	33.15	26	2.79878e+07	92
Adult_Precentral_Gyrus	28632566	43.94	33.7	25	2.6216e+07	91.56
Adult_Temporal_Lobe	33357504	44.02	32.68	27	3.09824e+07	92.88
Adult_Pool_Temporal_Lobe	35328310	45.11	33.72	27	3.23784e+07	91.65
Adult_Thalamus	28624765	43.67	35.66	28	2.54388e+07	88.87
Adult_Total_Rep1	38025730	47.28	36.19	26	3.50977e+07	92.3
Adult_Total_Rep2	37240595	47.28	36.09	26	3.43358e+07	92.2
Adult_Total_Rep3	35875740	47.28	36.25	26	3.31133e+07	92.3
Adult_total_pool_Rep1	32708701	48.6	35.43	27	3.01247e+07	92.1
Adult_total_pool_Rep2	31668817	47.99	35.64	26	2.9167e+07	92.1
Adult_total_pool_Rep3	31978215	48	35.62	26	2.94519e+07	92.1
Fetal_Cerebellum	33287792	39.47	35.24	25	3.03851e+07	91.28
Fetal_Diencephalon	34536426	46.48	33.62	27	3.12175e+07	90.39
Fetal_Frontal_Lobe	32129847	43.75	33.15	24	2.91578e+07	90.75
Fetal_Occipital_Lobe	33993355	45.06	33.63	26	3.12059e+07	91.8
Fetal_Parietal_Lobe	35582897	45.19	34.07	26	3.20531e+07	90.08
Fetal_Temporal_Lobe	42391116	44.88	35.33	25	3.85505e+07	90.94
Fetal_total	33798960	44.39	32.4	24	3.07199e+07	90.89
Total_Testis_Rep1	37092565	47.17	35.57	26	3.49412e+07	94.2
Total_Testis_Rep2	38745610	48.6	35.44	26	3.64984e+07	94.2
Total_Testis_Rep3	36083217	48.6	35.73	26	3.39904e+07	94.2
Total_pool (5)_Testis_Rep1	29131247	47.99	34.95	26	2.71183e+07	93.09
Total_pool (5)_Testis_Rep2	69409910	47.17	34.81	26	6.54535e+07	94.3
Total_pool (39)_Testis_Rep1	27773697	47.12	35.28	26	2.6385e+07	95
Total_pool (39)_Testis_Rep2	28577500	47.12	35.09	26	27148625	95
Total_pool (39)_Testis_Rep3	40648854	47.12	34.45	26	3.87384e+07	95.3

## Sheet: Supp. Table 3
Supp. Table 3. Number of sncRNAs identified per sample
Sample		sncRNA classes
		miRNA	piRNA	snoRNA	misc_RNA	snRNA	Y_RNA	vault_RNA	scRNA
Adult Brain	Brain_Cerebellum	526	203	278	22	15	9	1	0
	Brain_Cerebellum_left	560	187	275	23	10	9	1	1
	Brain_Cerebellum_right	521	201	276	22	12	9	1	1
	Cerebral_Cortex	564	174	268	20	9	9	2	1
	Cerebral_Meninges	533	209	266	21	21	9	3	1
	Corpus_Callosum	562	210	268	22	10	9	4	1
	Diencephalon	560	197	274	22	11	9	2	1
	Frontal_Lobe	570	183	269	21	12	9	1	1
	Pool_Frontal_Lobe	565	186	269	21	8	9	1	1
	Hippocampus	558	177	270	20	10	9	3	1
	Medulla_oblongata	550	192	273	21	13	10	7	1
	Occipital_Lobe	576	246	263	22	10	9	2	2
	Pool_Occipital_Lobe	534	207	273	22	13	9	3	1
	Olfactory_region	560	223	271	21	20	9	3	1
	Parietal_Lobe	552	209	273	21	14	9	4	3
	Pool_Parietal_Lobe	563	205	272	22	10	9	3	1
	Pons	559	205	264	21	12	9	5	1
	Postcentral_Gyrus	518	207	280	23	22	11	6	1
	Precentral_Gyrus	548	189	274	20	10	9	1	1
	Temporal_Lobe	542	194	270	21	10	9	2	1
	Pool_Temporal_Lobe	541	199	270	22	11	9	3	1
	Thalamus	534	214	268	22	19	9	2	1
	Total_Rep1	581	222	262	20	12	8	2	4
	Total_Rep2	580	220	262	20	12	8	2	4
	Total_Rep3	573	222	262	21	12	8	2	4
	total_pool_Rep1	577	221	265	20	10	8	2	4
	total_pool_Rep2	577	221	265	20	10	8	2	4
	total_pool_Rep3	578	227	265	20	12	8	2	4
Fetal Brain	Cerebellum	614	189	281	22	16	8	1	1
	Diencephalon	586	205	275	21	15	8	1	1
	Frontal_Lobe	572	180	274	20	10	9	2	0
	Occipital_Lobe	569	215	274	20	11	8	2	0
	Parietal_Lobe	586	178	276	21	13	9	7	0
	Temporal_Lobe	587	181	275	21	12	8	1	1
	total	622	174	276	23	11	9	1	0
Testis	Total_pool (5)_Rep1	740	17102	268	23	21	6	1	5
	Total_pool (5)_Rep2	733	17011	268	22	19	6	1	5
	Total_pool (39)_Rep1	717	16906	264	23	15	8	1	5
	Total_pool (39)_Rep2	725	16959	265	22	15	7	1	6
	Total_pool (39)_Rep3	718	16933	266	23	21	7	1	5
	Total_Rep1	699	15846	267	22	21	7	1	7
	Total_Rep2	688	15653	261	23	22	7	1	7
	Total_Rep3	698	15768	264	23	22	7	1	7

## Sheet: Supp. Table 4
Supp. Table 4. Genomic positions of sncRNAs detected (reads≥10)
	miRNA				piRNA*				snoRNA
Chromosome	Adult	Fetal	Fetal and Adult	Testis	Adult	Fetal	Fetal and Adult	Testis	Adult	Fetal	Fetal and Adult	Testis
Chr1	89	77	91	85	78	70	89	1374	37	36	37	36
Chr2	27	32	36	29	28	31	35	1119	12	13	13	13
Chr3	37	35	39	29	25	28	30	784	4	4	4	4
Chr4	13	11	15	7	8	21	22	640	2	2	2	2
Chr5	33	33	37	32	44	50	54	1183	6	6	6	6
Chr6	16	17	21	15	104	85	113	2435	10	9	10	9
Chr7	37	36	39	36	23	33	37	1140	1	1	1	1
Chr8	20	20	23	19	10	17	19	554	4	5	5	3
Chr9	33	31	36	26	19	24	27	2397	8	7	8	8
Chr10	23	20	25	28	6	8	13	1544	1	1	1	1
Chr11	41	35	44	41	36	31	39	1449	18	18	18	19
Chr12	23	21	24	25	11	24	24	932	4	4	4	3
Chr13	24	24	27	23	7	7	10	461	5	5	5	4
Chr14	96	91	99	83	36	30	41	862	32	31	32	31
Chr15	18	21	22	15	74	31	80	7781	85	82	85	75
Chr16	22	16	22	23	27	27	30	959	5	5	5	5
Chr17	51	48	52	55	34	29	36	1760	20	20	20	20
Chr18	6	6	7	7	0	3	3	716	5	5	5	5
Chr19	45	39	48	84	28	22	31	1840	15	15	15	16
Chr20	9	11	12	9	9	9	12	247	8	9	9	9
Chr21	11	10	12	14	18	18	19	388	0	0	0	0
Chr22	23	22	23	19	0	0	0	1226	3	3	3	3
ChrX	73	74	80	94	2	7	8	481	3	3	3	3
ChrY	0	0	0	0	6	8	8	157	0	0	0	0
ChrM	0	0	0	0	19	19	19	19	0	0	0	0
* 67, 65, 80, and 2570 unique piRNAs in Adult brain, Fetal brain, Adult and Fetal brain, and Testis, respectively, were mapped to different positions in the human genome

## Sheet: Supp. Table 5
Supp. Table 5. Differentially expressed miRNAs beetween fetal and adult brain groups considering |FC|≥ 2.0 and adjusted p-value ≤ 0.05, and reported in Figure 2A
Name	Normalised counts																															FC	padj
	Adult_Cerebellum	Adult_Medulla_oblongata	Adult_Occipital_Lobe	Adult_Olfactory_region	Adult_Parietal_Lobe	Adult_Pons	Adult_Postcentral_Gyrus	Adult_Precentral_Gyrus	Adult_Temporal_Lobe	Adult_Thalamus	Adult_Frontal_Lobe	Adult_Cerebellum_left	Adult_Pool_Occipital_Lobe	Adult_Pool_Parietal_Lobe	Adult_Pool_Temporal_Lobe	Adult_Cerebellum_right	Adult_Cerebral_Cortex	Adult_Cerebral_Meninges	Adult_Corpus_Callosum	Adult_Diencephalon	Adult_Frontal_Lobe	Adult_Hippocampus	Adult_Total_Brain	Adult_Total_brain_pool	Fetal_Cerebellum	Fetal_Diencephalon	Fetal_Frontal_Lobe	Fetal_Occipital_Lobe	Fetal_Parietal_Lobe	Fetal_Temporal_Lobe	Fetal_Total_Brain
hsa-let-7c-5p	19249	33627	22555	23288	23064	28271	21826	19982	36240	21827	23386	37776	15098	19063	22604	23850	34115	66298	16704	7840	24779	39537	24384	20480	86615	35954	122222	49434	108203	63959	73000	3.13009	4.13551e-07
hsa-miR-105-5p	16	82	34	50	30	51	27	51	46	31	52	37	25	30	39	24	33	5	40	28	47	64	31	43	71	316	237	160	167	187	184	5.22358	4.51425e-11
hsa-miR-106a	53	91	71	46	57	66	73	110	97	87	101	74	68	92	92	21	107	257	98	100	107	90	54	55	387	172	208	194	242	161	279	2.71632	1.4208e-06
hsa-miR-106a-5p	52	89	71	45	56	64	73	107	95	85	99	72	67	89	90	21	106	254	96	98	102	87	52	53	377	164	202	190	232	156	269	2.68404	1.94501e-06
hsa-miR-106b-5p	303	171	246	89	106	144	331	316	351	312	487	479	314	393	431	269	420	660	347	440	339	170	289	218	3542	470	1072	2646	917	1061	3008	5.16074	2.28322e-11
hsa-miR-111	72	29	28	22	60	32	45	34	63	186	80	60	75	99	39	19	147	371	89	220	39	27	20	29	1943	29	201	286	146	67	340	5.58096	9.47801e-05
hsa-miR-1185-5p	164	111	117	101	61	130	124	174	233	314	234	384	155	123	162	115	337	29	111	79	197	152	156	128	92	44	23	18	16	32	39	-4.16062	7.42801e-07
hsa-miR-125b-1-3p	80	426	774	792	756	501	135	266	230	176	386	119	310	428	267	175	315	167	534	254	514	581	722	735	202	1877	2081	1812	1995	1478	2643	4.33902	1.18665e-05
hsa-miR-125b-5p	17208	36892	24571	25111	28255	27556	21686	31599	27647	19637	36730	28982	22303	31358	24110	17429	27551	27009	27666	22399	27420	39507	30646	26259	30581	47173	230693	142245	200056	123730	195237	5.07935	3.00282e-15
hsa-miR-128-2-5p	28	21	125	104	111	46	9	43	13	9	54	53	36	36	27	112	35	4	42	21	66	59	252	126	13	212	782	267	349	279	538	6.68077	7.8364e-06
hsa-miR-130a-3p	2255	1192	1146	1219	1167	995	1683	1695	1518	811	1649	3877	1406	1532	1601	3187	1650	4445	1064	842	1374	1676	1014	1024	17389	3902	17172	11401	10219	11585	12313	7.22875	5.46186e-17
hsa-mir-130b	34	62	33	32	47	55	25	23	13	21	20	42	15	26	20	86	21	16	29	34	27	45	28	34	138	101	317	228	276	105	309	6.03011	1.0856e-11
hsa-miR-130b-3p	378	351	318	225	282	316	308	388	316	292	432	519	310	432	398	627	384	259	437	598	396	398	321	274	5294	2081	6377	7944	5531	2727	10558	13.5331	1.01224e-57
hsa-miR-130b-5p	10	12	8	6	6	4	7	6	6	2	8	14	6	7	5	13	10	9	9	10	9	19	4	5	321	107	541	183	257	75	279	30.3681	2.71299e-41
hsa-miR-135a-5p	288	1078	422	734	607	610	991	896	1708	2154	1207	407	613	682	871	184	1503	672	691	378	843	682	327	515	5191	2448	1354	935	2077	1590	1433	2.92845	0.000108944
hsa-miR-148a-3p	3662	4756	1990	3427	2062	5574	3252	5606	4360	5518	4369	4461	2231	2088	2798	3191	6934	24104	3957	14993	4167	6207	3071	3598	75079	6701	12192	6376	9088	16104	10834	4.07957	6.07239e-05
hsa-miR-148a-5p	25	86	34	25	33	177	21	52	52	37	52	37	29	36	45	19	59	163	60	154	46	94	40	45	329	92	155	182	156	250	196	3.38905	8.77609e-05
hsa-miR-148b-3p	3295	2642	2609	1633	1590	1551	3126	2758	4173	4091	3638	5167	3087	3024	3065	2331	5029	3459	3141	5779	3389	2622	3175	2186	13847	3178	8116	5439	5164	5295	7933	2.22252	3.49739e-05
hsa-miR-149-5p	3426	2887	8407	9386	8487	2395	1566	5164	2120	2116	4153	5315	3361	3808	2695	4799	3015	957	4038	1821	5193	6110	7084	7173	1964	13799	22291	16134	18785	12069	35447	3.48504	0.000139318
hsa-miR-15a-5p	3821	2027	2311	1234	1403	1145	5867	3538	4418	4199	4895	6898	3085	3985	5064	5107	5327	8769	3205	4214	3356	2753	2427	1795	28367	3632	9195	9473	6575	5381	15159	2.75963	0.000188911
hsa-miR-15b	59	117	54	71	66	41	100	67	89	59	82	89	60	88	84	60	98	375	75	83	77	117	36	55	947	248	913	502	749	171	797	6.8166	2.16489e-14
hsa-miR-15b-5p	217	440	204	276	281	226	414	259	385	290	332	306	219	360	331	162	373	1883	272	321	279	461	183	223	2680	789	2238	1368	2611	573	2188	4.86572	1.00008e-08
hsa-miR-16-5p	25155	32143	22888	21360	26285	14160	31709	29710	25263	21800	35220	43217	21993	35770	29861	35338	26018	156109	24763	23654	28323	39049	23215	20570	111148	47535	137477	67322	136165	42272	118196	2.83979	8.12513e-05
hsa-miR-17	210	415	341	251	249	311	263	332	329	331	468	302	273	463	322	135	392	815	506	476	469	351	279	251	3272	1339	4316	4903	3984	2375	6574	9.71902	4.44927e-36
hsa-miR-17-3p	23	30	40	11	20	30	34	37	32	25	64	34	39	55	37	36	43	14	59	60	55	17	31	28	250	86	91	334	92	165	504	4.80264	1.87163e-11
hsa-miR-17-5p	170	357	296	210	216	279	226	280	278	289	389	239	232	397	260	111	317	678	437	418	395	294	244	216	2149	889	2305	3269	2394	1532	3963	7.11538	4.49939e-27
hsa-mir-181-5p	3540	987	2844	1013	1089	2264	1452	3430	2184	1324	3510	5014	2367	2389	1792	4750	4347	464	2152	1372	3404	439	3466	1849	3816	7162	6498	13244	5427	18115	16303	3.99994	1.22646e-05
hsa-miR-181a-2-3p	1710	2089	1966	1454	1753	2438	601	747	604	921	1257	1847	775	1164	700	2316	1226	710	1322	1722	1574	1933	1444	1818	2339	5579	5861	3720	5548	2483	6023	3.13709	5.61329e-06
hsa-miR-181a-3p	1909	5111	3918	2758	5024	2860	1624	2262	1893	1669	4620	1945	2389	4382	2180	966	4538	500	5102	3975	4337	6011	3780	4297	3520	6094	35793	25043	25678	20339	35276	6.37935	2.36741e-09
hsa-mir-181c	2622	885	2108	1353	1411	2793	1129	2438	1486	776	2172	4000	1607	1940	1465	3245	1954	870	1786	928	2174	1022	2827	1819	1897	1783	5634	6172	4418	6947	7649	2.54706	0.000532973
hsa-miR-181c-3p	228	106	637	373	321	359	86	234	125	75	269	271	216	259	156	535	209	76	241	118	324	116	684	470	383	918	943	1613	1036	1925	2715	4.75714	8.10682e-07
hsa-miR-181c-5p	11097	4001	7243	4790	6574	7627	2948	9058	5250	2575	9467	13698	7572	9214	5456	11030	8892	3559	8590	3377	7547	4774	10303	6972	13672	7716	29200	34006	22437	29539	37570	3.35267	1.80191e-06
hsa-miR-181d-5p	2206	604	1318	761	712	1176	750	1461	824	559	1551	3077	1059	1116	706	3387	1862	361	960	590	1517	282	1655	883	1283	2803	4637	5612	3541	8127	6788	3.71063	5.69546e-05
hsa-miR-183-5p	32	45	14	34	49	109	110	30	71	72	42	53	43	38	46	29	46	1466	15	18	80	45	24	33	673	57	111	75	165	71	147	4.03138	1.27285e-05
hsa-miR-184	174	337	258	111	172	319	151	201	239	166	173	234	168	234	399	128	170	489	298	288	196	592	312	246	35	242	21	12	50	90	22	-3.06791	0.000405089
hsa-miR-18a-5p	19	9	18	7	12	12	35	22	38	59	48	23	36	53	42	8	54	58	51	50	28	15	14	13	257	39	76	254	59	77	238	4.15577	3.20019e-06
hsa-miR-199b-5p	50	30	78	44	23	195	65	111	178	87	110	62	75	76	83	25	139	692	65	71	61	85	57	52	11539	352	974	391	666	740	815	23.3375	1.14665e-13
hsa-miR-19a-3p	148	65	76	52	99	61	147	84	182	308	230	141	167	231	107	43	354	765	191	392	91	62	68	67	5057	107	591	875	405	297	1172	7.025	1.09131e-06
hsa-miR-19b-3p	1049	793	854	561	761	729	969	931	1071	1785	1513	1057	1027	1367	922	287	1904	5344	1623	2765	865	444	629	614	13099	1145	6640	7780	4356	3618	10327	4.95469	1.54886e-07
hsa-miR-20a-5p	587	842	729	555	496	970	1153	796	1344	1857	1281	979	664	970	897	215	1760	2742	1125	1145	1206	661	725	570	21218	1929	6578	7191	5324	3686	9529	7.67898	5.97165e-15
hsa-mir-213	479	937	515	463	683	442	457	422	402	317	820	439	405	794	499	280	928	138	819	825	627	1032	466	619	717	488	4247	2236	2381	1878	3329	3.61865	2.15957e-06
hsa-miR-215-5p	50	10	11	72	12	21	16	9	11	8	21	67	17	42	81	49	21	65	11	54	43	14	10	70	72	67	17	24	24	584	31	4.55462	0.000963536
hsa-miR-219a-2-3p	2860	20527	8336	5948	9867	9668	9231	5274	5888	7097	10462	3093	6900	11800	8498	690	11505	968	16033	21120	13317	20182	5323	6264	554	901	75	28	64	121	71	-31.1615	2.91508e-18
hsa-miR-219a-5p	134	21	96	5	9	92	207	249	207	545	799	137	902	1858	515	50	768	2	506	1953	327	11	259	166	59	3	1	2	1	2	3	-36.1549	4.13775e-07
hsa-miR-23b-3p	1551	3480	1991	1309	3352	2840	3027	2209	2739	3013	2973	2254	1987	3493	3246	1067	2533	5766	2996	2673	2107	4027	2273	2097	1199	735	674	555	1586	638	634	-2.85938	1.2959e-07
hsa-miR-25-3p	5806	9880	6480	5230	6334	7906	3073	3610	2581	3284	4587	7290	3206	4523	2557	8044	4359	25706	5906	6769	6796	7341	4912	5586	16785	10081	26102	16216	30248	9119	30132	2.97725	0.000131888
hsa-miR-27b-3p	103011	184991	134820	109559	130908	155842	204384	114614	126957	109829	195002	139020	106085	175373	172763	95640	171064	175358	160734	182677	153882	157654	157986	142307	66100	34965	25557	19370	36159	39859	39341	-3.78923	2.29473e-18
hsa-miR-27b-5p	119	261	179	128	157	144	110	118	116	77	171	150	113	140	123	114	202	335	202	191	221	231	141	163	94	71	73	37	68	71	78	-2.24437	6.27185e-05
hsa-miR-29a-3p	12752	13872	12248	8549	10456	3788	15029	16440	19156	14787	27030	18026	19926	24132	21750	9617	29239	11431	15656	16471	16488	11044	17024	11701	4354	1405	1394	1854	1396	3069	2033	-6.65965	1.81955e-19
hsa-miR-29b-3p	774	233	647	239	222	438	1054	1701	1577	1579	2594	658	1970	2421	1636	439	3166	275	1066	1510	757	273	1018	529	157	20	4	33	4	39	38	-25.6633	8.51637e-16
hsa-mir-29b-3p	113	157	117	169	148	84	342	217	221	321	219	137	171	239	226	86	269	232	141	215	157	203	110	94	6	2	1	2	2	2	2	-71.6959	3.81228e-41
hsa-miR-29c-3p	6217	1619	1958	920	1300	1022	3230	3333	4722	4951	5895	9517	6469	7161	6022	3913	6759	2925	3379	4388	3255	1785	2754	1564	1918	326	237	461	141	599	478	-6.47212	6.4787e-09
hsa-miR-29c-5p	346	218	248	151	201	244	212	387	276	275	317	514	317	312	326	200	267	366	288	270	275	159	258	163	29	39	22	28	19	36	28	-9.21286	1.85669e-40
hsa-miR-301a-3p	631	65	184	74	89	123	114	281	370	516	536	951	754	1003	368	453	767	67	448	673	291	87	200	194	9565	392	271	2007	152	561	2668	5.39399	0.000344443
hsa-miR-301b-3p	35	12	19	14	22	14	23	52	40	54	76	54	91	112	53	29	80	7	58	72	34	30	45	33	1828	111	228	953	134	154	999	12.8428	9.20125e-13
hsa-miR-30c-1-3p	104	88	96	100	76	96	54	114	65	73	98	134	80	89	63	142	90	51	107	92	114	110	106	78	166	153	316	164	207	214	288	2.30187	1.82046e-06
hsa-miR-30d-3p	277	89	213	132	98	139	139	330	194	130	339	420	212	220	174	264	300	114	190	257	229	164	291	155	406	271	460	519	342	1033	757	2.55444	6.96389e-05
hsa-miR-3117-3p	71	39	66	20	15	37	43	45	111	94	65	77	51	30	76	35	78	33	53	44	48	31	31	25	344	56	120	290	78	181	101	3.47425	1.18125e-06
hsa-miR-3158-3p	11	10	26	18	16	16	3	12	8	3	11	15	9	10	6	26	9	38	16	8	18	19	22	24	53	107	182	150	146	145	271	9.70788	1.27526e-16
hsa-miR-31-5p	112	50	156	77	80	134	15	65	23	56	53	149	72	70	24	1008	36	18	38	32	67	47	174	77	4	14	1	2	4	9	5	-11.0174	4.88513e-10
hsa-miR-330-5p	114	219	281	99	134	160	76	84	100	82	194	138	116	182	106	134	177	14	221	206	191	120	258	158	28	43	21	28	26	58	44	-4.02467	5.39993e-07
hsa-miR-335-3p	282	553	811	931	799	243	1516	1359	2066	1117	1502	299	1011	1057	1378	224	1958	1310	668	563	1050	2128	971	1179	5625	2420	5913	1876	3592	2728	3201	3.80912	4.36458e-06
hsa-miR-337-3p	90	50	27	46	38	21	45	54	79	64	42	119	37	43	46	46	61	107	26	41	46	97	19	27	391	117	148	51	105	77	79	2.78256	0.000125217
hsa-miR-338-3p	6864	16913	13454	7260	12560	6044	33798	12528	29820	30519	36408	10638	20606	36836	30203	4079	37061	2359	23650	34629	17783	13162	17583	13954	4078	525	602	588	449	944	912	-15.8494	1.72473e-16
hsa-mir-338-5p	679	2904	1188	897	1748	1025	2904	2640	1732	14846	2030	905	1956	4203	1863	486	1928	377	4191	10241	1435	2256	1103	1099	238	120	194	61	143	132	111	-17.2984	1.75003e-14
hsa-miR-338-5p	680	2908	1190	898	1750	1025	2908	2645	1735	14868	2032	907	1960	4210	1867	488	1932	377	4199	10259	1437	2259	1104	1101	238	121	194	61	143	132	111	-17.3063	1.75003e-14
hsa-miR-340-3p	137	217	86	108	98	55	211	103	196	146	200	287	94	137	153	125	256	69	127	148	150	193	93	99	638	114	642	204	313	207	364	2.46959	0.000268931
hsa-miR-345-5p	133	94	497	379	259	445	73	161	72	117	217	285	213	240	154	768	128	62	257	237	282	92	1188	684	779	1500	435	1546	537	1226	2448	4.28058	1.87056e-05
hsa-mir-34-5p	311	912	1305	186	167	1695	232	863	221	389	441	535	740	619	268	500	332	149	584	597	627	81	2498	346	223	123	9	50	17	106	69	-5.99309	5.28325e-06
hsa-miR-34a-5p	150	389	673	73	75	900	103	367	103	188	197	239	360	292	122	260	151	72	275	284	285	36	1192	169	95	55	4	24	9	51	33	-6.33093	4.55299e-06
hsa-miR-361-3p	647	870	508	490	426	472	381	543	448	296	615	1021	457	489	427	867	645	843	612	622	682	1065	413	385	329	184	328	191	255	256	328	-2.26208	1.49036e-05
hsa-miR-361-3p	461	582	350	334	288	335	252	357	276	192	418	725	287	332	270	697	415	562	422	440	471	718	294	273	209	111	192	114	154	154	213	-2.56256	3.05235e-06
hsa-miR-361-5p	1696	1708	1313	1428	1241	1495	2918	2042	3343	3137	2603	2768	1594	2022	2459	1485	2600	3389	1395	1674	1605	2257	1543	1526	7148	2787	6214	3652	5072	3533	4455	2.40015	1.15465e-07
hsa-miR-374b-3p	147	79	60	75	82	42	135	80	185	207	143	209	81	82	143	99	205	152	87	93	88	109	77	87	865	91	274	174	223	193	274	2.70437	0.000109091
hsa-miR-3913-5p	26	17	25	25	15	38	21	30	24	31	24	28	17	20	15	29	47	143	20	33	24	14	19	20	543	50	113	111	84	75	197	5.5711	4.30594e-08
hsa-miR-412-5p	68	90	107	11	69	108	74	103	105	180	102	80	77	84	144	60	123	4	97	129	134	231	306	238	199	946	313	133	216	340	217	3.90181	3.26407e-05
hsa-miR-449a	61	1	14	5	3	22	7	11	31	10	12	42	7	14	15	144	10	7	3	31	4	8	17	8	488	1541	62	573	988	886	1078	37.6955	2.16489e-14
hsa-miR-449c-5p	12	1	4	2	1	8	1	2	3	1	2	12	1	3	1	44	3	0	1	6	1	3	4	2	46	240	9	67	153	128	204	21.9305	7.33299e-09
hsa-miR-450a-5p	15	30	19	42	38	23	54	37	65	59	68	12	32	56	77	4	70	65	38	63	42	64	22	42	306	81	107	38	93	108	72	2.94973	0.000299938
hsa-miR-450b-5p	23	41	48	62	44	37	107	70	123	77	100	30	53	73	95	8	138	129	52	72	71	102	46	61	390	178	165	41	124	162	112	2.68179	0.000880817
hsa-miR-4662a-5p	83	89	35	50	35	32	98	102	80	118	93	280	53	68	91	83	122	60	68	62	94	134	68	68	1446	219	1791	373	965	781	1102	11.2779	1.48122e-19
hsa-miR-484	724	162	1153	1046	682	707	207	390	208	213	536	1080	453	592	305	1279	293	330	539	426	552	318	1469	1100	715	2065	1529	2014	1643	1569	2956	2.90146	0.00078097
hsa-miR-493-5p	57	76	36	44	33	72	41	36	84	62	53	113	34	32	59	26	89	107	36	28	49	83	46	42	653	174	221	96	180	159	111	4.54918	1.34412e-09
hsa-miR-505-3p	28	44	22	10	26	11	18	19	18	18	25	70	15	23	20	32	20	58	21	44	22	31	12	12	49	139	157	159	152	122	202	5.07311	2.32167e-11
hsa-miR-505-3p	50	88	51	17	44	41	42	43	38	44	59	119	33	46	40	90	44	74	69	137	58	32	42	36	76	229	160	274	151	220	364	3.39888	3.45236e-07
hsa-miR-548ab	21	26	40	28	29	29	76	52	107	84	81	22	47	48	64	13	110	24	38	59	36	63	37	34	140	77	184	187	227	147	163	3.45584	9.89062e-07
hsa-miR-548e-3p	54	62	36	32	28	20	76	40	63	77	62	100	43	38	41	41	99	143	47	81	63	65	25	36	435	39	275	86	154	92	194	3.19528	1.92927e-05
hsa-miR-548o-3p	79	96	82	35	41	66	118	62	102	106	135	155	96	105	95	66	131	78	104	150	108	70	83	62	357	76	176	181	146	189	323	2.08169	0.000314547
hsa-miR-550a-3p	18	20	13	17	12	10	9	18	13	11	21	19	15	15	11	22	13	14	13	16	15	14	21	13	104	47	153	111	121	77	192	7.13192	1.57066e-29
hsa-miR-551b-3p	37	6	41	9	14	6	13	16	32	116	73	58	39	64	50	20	59	4	63	65	52	3	38	22	196	201	53	423	34	181	211	4.9228	0.000105553
hsa-miR-561-5p	3	2	5	1	4	9	5	9	12	12	12	2	15	17	11	0	19	22	12	9	8	6	7	5	1265	26	72	181	60	139	244	33.8487	1.14758e-17
hsa-miR-582-3p	17	45	197	160	121	86	182	248	350	180	377	16	165	196	266	8	366	80	251	202	298	147	179	196	1175	140	1002	1312	302	555	814	4.28285	0.000199527
hsa-miR-584-5p	1024	5077	2844	1464	2409	2751	3323	1615	1740	2223	3365	1257	2012	3727	2188	153	3495	310	4503	5414	4061	3181	2083	1951	335	259	86	58	98	120	99	-15.8121	2.54112e-17
hsa-miR-629-5p	12	11	10	6	5	34	5	9	7	3	7	17	6	7	5	18	7	29	8	12	8	10	6	4	167	24	147	122	133	88	70	10.9648	4.64566e-16
hsa-miR-708-3p	57	67	138	79	76	61	90	148	184	106	198	78	96	86	173	37	245	69	123	131	136	111	125	148	387	111	934	1115	475	686	2407	5.70799	4.03536e-12
hsa-miR-708-5p	336	785	1620	1014	1021	623	1512	2074	2550	1876	1834	498	1615	1583	2403	183	1733	815	1244	1230	1600	1454	1395	1290	1766	2618	5753	6957	4281	5420	8921	3.52358	4.9927e-06
hsa-miR-767-5p	40	334	355	805	561	280	139	297	173	122	351	65	199	236	340	88	322	69	379	210	600	487	364	833	486	4538	2793	2273	2132	2239	3236	8.512	8.4844e-10
hsa-miR-92a-3p	20729	77836	48262	53267	58709	50900	17923	21596	13463	17425	37552	25530	19594	36759	14374	23224	39338	57281	55578	42267	52746	59339	40555	46175	91080	96802	372952	211243	381787	124059	474653	5.7973	6.15596e-10
hsa-miR-93	14	34	52	32	27	45	18	23	29	13	28	35	27	37	31	29	27	85	64	33	60	36	28	14	100	87	127	208	152	75	280	3.64231	2.30341e-08
hsa-miR-93-5p	896	2255	3658	2116	2353	2270	1130	1445	1322	1104	2294	1500	1547	2340	1848	1304	1807	3970	2639	2263	2637	1588	3623	2606	6299	4408	8662	11882	9306	5890	15830	3.95845	3.55376e-11
hsa-miR-9-3p	7101	1975	1974	2140	1045	1343	7655	5649	5336	13764	7021	11073	3535	2245	5386	2896	9124	2108	3670	4382	4868	1444	3852	2270	44786	7463	10247	9277	7658	10989	16398	3.30614	0.00044541
hsa-miR-95-3p	618	551	629	665	518	280	837	946	982	555	1132	965	595	679	740	441	1508	199	503	623	906	581	925	698	1851	2049	1342	833	1132	1463	1271	2.18132	0.000502675
hsa-miR-9-5p	288678	75327	137815	102138	89155	87436	165088	167679	205656	173708	182009	486667	104464	111568	131720	263660	348457	90984	123916	98146	185869	95074	176534	144939	1811858	313406	565784	648085	470779	502427	822917	4.36477	7.09945e-08
hsa-miR-99a-5p	1761	2760	2120	2366	3041	2662	1557	2240	1959	1818	3408	2211	2044	3713	2189	1383	2069	3052	2294	1942	2395	3030	3744	2709	2984	3323	12318	8911	14864	9274	7803	3.87453	1.46889e-11

## Sheet: Supp. Table 6
Supp. Table 6. Differentially expressed piRNAs between fetal and adult brain groups considering |FC|≥ 2.0 and adjusted p-value ≤ 0.05, and reported in Figure 2B
Name	Normalised counts																															FC	padj
	Adult_Cerebellum	Adult_Medulla_oblongata	Adult_Occipital_Lobe	Adult_Olfactory_region	Adult_Parietal_Lobe	Adult_Pons	Adult_Postcentral_Gyrus	Adult_Precentral_Gyrus	Adult_Temporal_Lobe	Adult_Thalamus	Adult_Frontal_Lobe	Adult_Cerebellum_left	Adult_Pool_Occipital_Lobe	Adult_Pool_Parietal_Lobe	Adult_Pool_Temporal_Lobe	Adult_Cerebellum_right	Adult_Cerebral_Cortex	Adult_Cerebral_Meninges	Adult_Corpus_Callosum	Adult_Diencephalon	Adult_Frontal_Lobe	Adult_Hippocampus	Adult_Total_Brain	Adult_Total_brain_pool	Fetal_Cerebellum	Fetal_Diencephalon	Fetal_Frontal_Lobe	Fetal_Occipital_Lobe	Fetal_Parietal_Lobe	Fetal_Temporal_Lobe	Fetal_Total_Brain
piR-hsa-11362	20604	36135	24562	25033	24718	30398	23490	21684	39355	23876	25468	40677	16373	20542	24424	25386	37144	33478	18024	8484	27034	42623	26784	22268	98266	39879	142149	56507	122716	71749	84698	3.29148	1.51921e-07
piR-hsa-12487	752	181	1996	460	364	646	918	3159	1646	1347	2971	1847	2652	1469	1462	281	1746	114	1203	1563	3111	389	2139	1026	145	349	121	391	64	354	409	-5.50903	6.90238e-06
piR-hsa-12790	7719	2438	9664	3505	1791	763	8085	744	7634	6168	969	2031	7925	1707	6357	1442	1335	4663	4366	3283	1884	1595	1376	1508	659	1069	405	606	542	742	156	-5.57423	1.08365e-06
piR-hsa-1823	61	225	63	85	136	113	141	78	150	178	81	96	71	97	109	95	124	453	68	98	78	126	50	61	1103	120	574	214	397	206	274	3.70386	3.50071e-06
piR-hsa-1834	94	77	71	48	73	56	458	152	179	184	133	107	109	137	170	102	144	54	74	199	81	108	64	49	1031	137	268	210	303	235	298	2.99301	0.000186492
piR-hsa-21509	394	874	576	560	706	1223	615	189	867	1008	673	261	416	320	866	475	1167	217	166	662	615	1020	712	575	254	430	239	100	153	124	286	-2.75935	0.000442804
piR-hsa-22842	16	1	6	3	2	11	1	3	4	1	3	15	1	4	1	61	3	0	2	8	1	3	5	3	61	416	17	127	272	197	352	27.594	1.23925e-09
piR-hsa-23087	106	114	110	98	73	79	97	104	107	101	164	181	137	70	103	100	185	33	84	107	224	133	136	90	15	43	49	41	22	39	54	-3.11691	2.85455e-07
piR-hsa-23289	1249	569	365	459	566	750	8008	228	480	2323	360	1040	939	486	1144	783	363	1500	525	1554	178	51	678	514	505	224	96	283	60	130	64	-4.84638	0.000590163
piR-hsa-23786	1018	905	700	826	720	1020	3427	815	1382	1649	846	1027	796	778	813	969	1315	2756	894	1720	849	1161	510	559	10778	735	3693	1926	4155	1593	3106	3.34298	1.60852e-05
piR-hsa-23919	2191	5701	1310	843	923	9892	6535	2437	2671	5296	1494	1000	2585	1054	3032	1587	2252	2858	1434	2545	1515	2547	1338	1460	7043	8196	32072	26526	1484	972	710	4.28551	0.000313171
piR-hsa-24360	233	325	185	174	180	223	182	140	164	93	193	308	117	154	125	266	231	314	151	250	204	200	120	144	974	226	939	453	622	605	697	3.30796	5.14183e-09
piR-hsa-25779	3697	2245	3002	1023	900	412	5488	662	5391	5767	834	1776	5961	1029	5683	1021	494	4103	4038	1492	1621	1316	1145	1772	490	840	215	367	151	593	144	-5.54537	3.1851e-06
piR-hsa-26039	616	254	275	305	231	254	564	270	428	560	274	742	197	248	213	439	513	558	232	360	321	232	190	206	5275	334	1303	642	953	921	1069	4.40612	1.14106e-07
piR-hsa-26872	931	1868	261	1583	1289	717	4116	552	690	985	382	323	1452	334	1579	626	375	9202	637	772	358	448	351	387	663	157	385	170	172	215	250	-4.27766	0.00088413
piR-hsa-27728	41	59	35	32	36	58	58	99	47	42	46	22	93	42	46	24	40	78	39	51	45	54	28	28	61	109	257	214	35	31	27	2.45	0.000688047
piR-hsa-28190	5315	15564	2870	23001	8620	13552	4452	451	3928	3356	1026	2450	3886	1999	4136	9842	819	7571	2051	947	1284	4085	1710	2427	648	2498	618	1372	986	1006	269	-4.60873	0.00072583
piR-hsa-28487	1589	1775	1193	1265	1173	991	1388	1404	1638	1179	1757	2373	946	1240	1263	1742	2514	1051	1847	1991	2112	1673	1011	1258	5620	1161	5258	2650	3170	2956	4570	2.33972	7.21121e-06
piR-hsa-28845	314	457	282	228	250	370	226	210	230	138	282	423	170	229	178	407	308	393	233	356	318	291	180	208	1279	364	1302	735	877	891	1063	3.30249	8.4844e-10
piR-hsa-28846	1004	787	532	545	515	654	624	564	403	262	558	1129	413	447	354	1095	615	663	552	772	665	637	363	443	1833	685	2215	1349	1494	1467	1789	2.4953	1.26238e-05
piR-hsa-28875	5229	1615	6133	6448	2346	3592	7873	6999	7680	7975	9566	4410	8606	5892	10114	4469	5099	2459	3903	6496	5151	3111	2927	3849	1470	1183	664	1040	1473	4086	2210	-3.16166	9.7034e-06
piR-hsa-29218	454	223	316	126	155	196	410	407	477	479	616	718	396	526	548	382	550	734	459	533	426	226	352	271	5022	627	1415	3569	1261	1329	3726	5.3283	3.79621e-12
piR-hsa-29714	19	9	18	7	12	13	36	22	39	60	48	24	37	54	44	9	56	58	52	50	29	15	14	13	281	42	86	274	66	84	257	4.45571	7.64738e-07
piR-hsa-29715	19	9	18	7	12	13	37	22	39	60	48	24	37	54	44	9	56	58	52	50	29	15	14	13	282	42	86	274	66	84	257	4.45464	7.72117e-07
piR-hsa-29716	19	9	18	7	12	13	37	22	39	60	48	24	37	54	44	9	56	58	52	50	29	15	14	13	282	42	86	274	66	84	257	4.45464	7.72117e-07
piR-hsa-3178	676	706	589	614	443	850	2555	604	1149	1333	686	822	617	641	629	704	1130	2347	740	1394	707	887	431	437	8995	573	2644	1562	2472	1199	2186	3.21692	5.27408e-05
piR-hsa-7193	7132	7042	1990	5105	3405	4083	15046	1203	4225	4213	2197	3695	5255	2567	4949	5098	1960	11852	2323	2119	1410	1958	1784	2535	2222	917	1332	1487	635	929	615	-3.47673	7.49466e-05
piR-hsa-9491	150	249	482	472	457	393	342	658	261	403	668	217	439	348	357	139	619	145	354	351	781	321	955	515	67	49	13	20	18	54	33	-10.1037	6.37334e-19

## Sheet: Supp. Table 7
Supp. Table 7. Differentially expressed snoRNAs between fetal and adult brain groups considering |FC|≥ 2.0 and adjusted p-value ≤ 0.05, and reported in Figure 2C
Name	Normalised counts																															FC	padj
	Adult_Cerebellum	Adult_Medulla_oblongata	Adult_Occipital_Lobe	Adult_Olfactory_region	Adult_Parietal_Lobe	Adult_Pons	Adult_Postcentral_Gyrus	Adult_Precentral_Gyrus	Adult_Temporal_Lobe	Adult_Thalamus	Adult_Frontal_Lobe	Adult_Cerebellum_left	Adult_Pool_Occipital_Lobe	Adult_Pool_Parietal_Lobe	Adult_Pool_Temporal_Lobe	Adult_Cerebellum_right	Adult_Cerebral_Cortex	Adult_Cerebral_Meninges	Adult_Corpus_Callosum	Adult_Diencephalon	Adult_Frontal_Lobe	Adult_Hippocampus	Adult_Total_Brain	Adult_Total_brain_pool	Fetal_Cerebellum	Fetal_Diencephalon	Fetal_Frontal_Lobe	Fetal_Occipital_Lobe	Fetal_Parietal_Lobe	Fetal_Temporal_Lobe	Fetal_Total_Brain
mgh28S-2410 snoRNA	638	227	111	244	266	196	471	293	355	489	254	554	362	320	251	505	394	540	236	523	223	177	62	148	4041	240	913	1677	1122	565	1771	4.21265	1.32095e-07
R38a snoRNA	26	50	20	24	29	20	110	25	43	52	28	28	29	18	36	34	46	43	34	56	31	31	17	24	325	35	75	59	92	66	105	3.06971	3.4125e-05
R38b snoRNA	1142	629	449	756	513	505	2997	567	875	1328	535	1225	491	466	556	953	825	1435	483	821	540	506	373	373	9118	789	3258	1361	2715	1990	2534	3.96165	3.22814e-06
R38c snoRNA	29	29	33	33	37	46	24	15	15	21	19	21	13	19	15	47	16	33	24	25	27	41	22	24	106	79	164	112	206	91	170	4.97662	3.12752e-13
SNORA35B	105	215	52	268	332	11	108	164	55	75	181	149	112	211	169	55	94	163	127	217	159	326	56	91	347	343	1516	393	1645	744	1377	5.85566	1.12679e-07
SNORD102	2126	295	357	579	681	512	858	887	973	1247	857	1572	982	697	750	1771	1333	1058	970	877	678	980	396	382	1634	490	4875	4317	1888	1487	3238	2.64288	0.000395471
SNORD103B	1094	727	297	489	696	433	693	805	952	1120	1030	896	666	627	918	935	1334	482	762	1663	808	771	319	341	5156	1000	2348	1825	3209	2553	3718	3.44733	1.75763e-09
SNORD111	123	66	19	69	53	29	167	47	52	77	33	32	53	37	58	60	41	203	48	88	36	59	19	24	409	61	148	134	263	87	155	2.94115	0.000404264
SNORD119	3620	3101	1372	2300	3344	2280	2276	1998	3671	3482	2837	3490	1744	1481	3621	5323	5308	4291	2097	3742	3637	5413	1791	2087	23487	3245	4986	2163	9015	5794	6005	2.66149	0.000232767
SNORD11B	382	189	254	408	494	151	298	475	631	315	556	556	495	731	518	329	338	252	207	441	320	393	161	280	2611	332	1491	1268	1664	1016	2894	3.66768	2.0914e-08
SNORD12	4137	5373	2147	4326	6273	3400	3300	4727	3366	2533	4206	2045	3425	3222	3778	2176	3741	2077	3078	5108	4176	9179	1994	2755	12033	4978	11789	5473	20561	10289	12592	2.96796	2.77011e-06
SNORD12B	983	1449	355	1717	867	544	2986	872	1374	2520	883	658	1030	546	1334	677	1557	2608	721	1466	1010	1688	439	462	8438	1321	4216	2565	3702	1694	3036	3.05187	5.59635e-05
SNORD12C	767	1261	455	729	1182	745	701	717	1267	1161	1000	733	660	631	1186	867	1664	665	644	1574	1137	2300	512	510	7608	1247	3705	1655	4559	2442	3342	3.73284	1.84459e-08
SNORD18A	3366	1654	612	456	1628	1167	1303	2727	1842	1522	1231	785	1864	909	1327	1599	1246	2041	1482	3157	978	1588	584	999	7172	1441	3032	3090	7926	2552	5012	2.85482	5.82715e-05
SNORD18B	1228	741	231	386	734	340	642	578	765	1194	407	649	856	762	796	855	650	879	651	662	589	317	167	379	7135	320	1115	1132	3526	811	2368	3.61123	1.18887e-05
SNORD18C	99	96	28	28	60	38	60	99	92	91	55	71	87	38	89	43	83	194	93	84	94	22	23	41	457	199	132	258	356	123	210	3.61103	1.49884e-07
SNORD19B	925	451	181	399	580	277	460	671	695	761	645	688	565	395	714	556	825	520	411	795	510	531	213	327	7864	584	2534	1438	4356	1691	4645	5.68915	6.74296e-13
SNORD1A	26	50	20	24	29	20	110	25	43	51	28	28	29	18	36	34	46	43	34	56	31	31	17	24	325	35	75	59	92	66	105	3.07299	3.32535e-05
SNORD1B	1142	628	449	756	513	505	2997	567	873	1328	535	1225	491	465	556	953	824	1435	483	820	540	506	373	373	9114	787	3257	1359	2712	1990	2532	3.96042	3.26729e-06
SNORD1C	28	29	33	33	36	46	24	15	15	21	19	20	13	19	15	47	16	33	24	25	27	41	22	24	106	79	164	111	205	91	170	4.99089	2.6221e-13
SNORD24	2000	1535	751	1163	1757	1459	703	1065	1106	884	1248	1158	1013	944	919	1755	1689	1597	1138	1748	1376	1504	589	1047	7288	1559	3819	2192	7181	3298	6522	3.43458	3.19129e-09
SNORD25	3210	1243	1104	732	782	2259	3863	1627	1375	1613	1590	2488	1381	1476	1399	2741	1966	1287	1803	2229	1468	1141	956	891	10861	1180	2920	4135	2904	3423	5599	2.46912	0.00045976
SNORD26	11277	7175	3750	4637	6845	8702	29234	6208	9602	16969	7027	13217	6121	5479	9099	12364	9730	17223	5752	12213	6020	10590	3624	3912	86751	9302	32650	21647	29479	13634	28331	3.38278	1.0359e-05
SNORD27	3271	1377	849	761	1268	825	3466	2086	2651	4308	2157	3217	1916	1718	1940	2379	2744	3438	1983	2469	1302	2319	915	701	21568	1430	10350	10142	5711	4207	7505	4.2011	5.026e-08
SNORD28	2819	648	185	316	466	232	432	1205	535	427	421	972	780	422	416	1065	564	941	504	856	239	559	92	260	8891	396	2119	2335	3305	705	3651	4.42188	3.97133e-05
SNORD29	26309	16219	5070	9177	16386	13698	27740	17078	19442	35106	15786	21850	12800	11218	23947	24239	19970	20358	11807	20180	11745	24472	6571	6676	106445	26055	69103	50626	145461	43633	71232	4.29795	1.02607e-10
SNORD31	5702	2302	1532	1954	2799	2327	2749	2190	2423	2368	2196	5477	1763	1858	1689	5432	2953	3878	2378	2865	2392	3650	1239	1697	20737	3666	11707	6522	14059	6000	12280	3.8057	1.54534e-08
SNORD36A	13	30	10	16	30	34	47	49	41	33	35	26	33	37	67	38	26	54	28	34	27	22	16	24	237	95	28	95	385	74	173	4.96763	3.29193e-09
SNORD36B	128	183	63	97	144	132	285	122	212	430	172	112	132	109	193	170	214	275	115	148	134	212	101	96	1447	148	458	252	690	366	496	3.4754	5.88512e-07
SNORD36C	44	68	27	24	62	62	94	48	40	59	42	30	38	38	64	47	42	33	48	73	42	53	29	28	262	65	78	101	196	120	149	2.94725	2.33483e-07
SNORD42B	470	221	148	167	274	245	540	386	452	708	340	307	391	267	468	546	481	408	389	489	386	381	154	117	2618	453	772	1038	971	724	890	2.98502	1.32095e-07
SNORD44	2069	2076	968	1727	2527	1554	1985	1826	2961	3052	1874	1646	1670	1275	2435	804	3180	3360	1373	2820	2143	4117	903	1154	11814	2298	5595	3192	8723	5145	5296	3.0403	4.5208e-07
SNORD49B	57	91	29	39	57	24	95	93	49	54	64	46	59	49	51	65	63	40	57	94	29	108	31	30	269	55	307	267	191	185	259	3.71199	2.31948e-09
SNORD4B	80	89	34	49	112	20	160	89	78	114	64	97	96	63	55	88	81	92	53	85	72	64	29	28	897	81	267	227	302	185	322	4.29619	5.61731e-09
SNORD5	643	235	112	249	269	198	475	297	358	499	257	558	365	325	256	509	400	545	238	529	225	181	62	149	4114	247	945	1694	1148	575	1792	4.24313	1.03993e-07
SNORD51	132	391	107	143	283	192	290	132	242	301	153	153	132	155	223	170	248	611	159	241	167	213	84	101	1539	201	722	313	991	358	520	3.31935	2.87252e-06
SNORD53L1	251	322	231	399	453	197	272	295	212	152	315	292	233	363	211	384	204	145	306	349	279	387	195	232	567	267	777	662	878	640	1000	2.31402	2.99972e-05
SNORD54	42	71	30	44	35	64	54	66	42	35	48	47	40	40	34	58	56	29	47	48	46	56	33	38	254	58	180	98	180	104	153	3.24558	2.41047e-10
SNORD56	428	810	220	331	685	349	260	466	322	207	299	270	425	511	298	704	239	654	440	580	320	704	104	138	1265	456	1118	1147	1902	823	1109	2.70701	2.38554e-05
SNORD57	3420	2610	2979	2209	3353	3066	2385	2047	3098	1861	2926	3503	2498	2764	2418	6562	3930	2267	3365	4370	3339	5109	2548	3164	15261	3725	6986	9019	8434	5977	13253	2.65429	6.72785e-07
SNORD58A	1331	1899	397	1075	1287	928	3161	996	1454	1412	994	1084	976	828	1120	1067	1377	2669	933	1703	748	1530	276	478	7011	722	3178	2538	3344	1395	2808	2.40503	0.000765901
SNORD6	756	537	351	411	616	501	473	585	429	420	504	394	511	447	496	1032	536	699	813	806	650	450	365	407	1412	435	717	1021	1701	1132	1729	2.00016	0.000315089
SNORD61	8634	5634	2220	3706	5463	4670	5513	4600	5711	9303	5545	7057	3758	3391	5443	7430	9436	6558	5536	10100	5061	7910	1804	2344	56966	4981	27858	14935	24644	12252	22640	4.10037	1.24057e-09
SNORD62A	2886	3137	1251	1487	1644	2096	9365	1348	3936	4294	3000	3188	2357	2246	2822	1955	3903	4269	2278	3662	1881	1751	1362	1248	53987	2270	6413	9908	6892	8675	17139	5.15456	9.5301e-08
SNORD69	3319	4300	2794	4177	5231	4171	2299	3117	2881	2621	3163	2975	2530	2650	2894	4459	3965	4094	3480	4082	3872	5380	2647	3262	11781	4542	8428	5220	10726	7116	8079	2.34034	7.42801e-07
SNORD70L1	103	39	19	20	42	21	59	79	47	61	40	30	61	36	32	46	52	65	51	63	30	44	15	18	163	24	125	112	145	65	105	2.35403	0.000532973
SNORD75	1947	1495	998	1390	2397	909	2092	1892	3087	2852	2122	2109	2623	1538	2629	1110	2840	2885	2137	3321	2869	2312	677	1172	18721	3124	7115	5217	17868	6194	8745	4.82492	2.6221e-13
SNORD76	285	165	72	91	141	155	351	217	327	599	199	141	195	100	283	163	324	364	169	335	175	150	123	103	1558	249	395	377	529	419	514	2.7578	0.000105201
SNORD77	125	57	29	52	59	72	156	130	93	151	67	69	127	88	75	154	92	170	66	132	37	22	28	25	4684	56	94	437	337	259	415	10.8107	8.4844e-10
SNORD78	41	32	20	19	21	22	33	26	46	49	33	50	30	48	29	26	57	51	31	55	34	25	17	21	1990	38	76	186	77	137	328	11.9753	5.79664e-13
SNORD80	259	240	76	164	262	138	272	246	271	374	283	219	198	203	209	217	447	381	242	398	218	542	115	109	1574	237	1496	1103	909	512	899	3.83118	1.28315e-09
SNORD81	5962	5014	4316	3295	3098	5975	21521	6155	9888	15813	8521	7659	6388	5675	8107	5951	12651	8278	6321	10426	6714	3852	4884	3787	95680	4908	10925	15446	10120	19759	24466	3.49154	5.08872e-05
SNORD81L4	9083	6712	7502	4800	4038	9078	20446	10010	17117	22532	14877	13380	10411	10029	13605	9293	21857	10781	10059	15736	11432	5389	8395	6211	172975	8149	17314	28056	14116	35713	43940	4.07576	3.64598e-06
SNORD84	1849	1723	2749	2265	2000	2128	933	1555	1207	1083	1941	2316	1502	1691	1399	3753	1320	806	1826	1837	2284	1427	2800	2042	4283	3870	3324	3749	5176	6833	8515	2.625	9.80986e-06
SNORD85	2662	1598	1043	1278	1328	1266	2476	1682	1295	883	1527	2785	1542	1302	1252	2295	1530	1421	1457	2001	1330	1224	781	873	5267	2510	5742	5271	5478	3638	5644	3.02502	3.23643e-10
SNORD87	185	164	55	76	117	72	245	186	265	297	179	121	167	122	207	142	232	138	137	300	162	112	52	62	1232	153	239	201	432	299	419	2.69845	0.000109623
SNORD91A	1853	279	456	325	416	625	626	900	775	871	1071	1996	862	961	783	1383	1327	286	890	1166	730	273	534	400	12477	542	871	2252	1606	2097	4624	3.92278	9.05146e-05
SNORD91B	346	206	132	157	244	168	232	224	248	261	277	289	232	291	238	338	355	161	313	412	243	218	149	144	2435	184	396	436	498	441	801	2.96203	9.83372e-06
SNORD99	1758	3159	1215	2468	3147	1988	1487	1457	1795	926	2275	3052	1537	2095	1687	2256	2351	2403	1925	2788	2486	3206	962	1605	3423	2239	8621	5783	7707	5440	7454	2.69706	1.36946e-06
U24 SnoRNA	154	48	89	89	79	80	134	133	197	162	135	159	124	88	107	146	235	156	123	163	167	137	66	67	1188	115	352	440	275	352	472	3.56247	1.25904e-08
U36b snoRNA	128	183	63	97	143	131	285	122	212	430	172	111	131	108	191	170	213	274	114	148	134	211	100	96	1438	148	458	252	683	365	493	3.46778	6.08099e-07
U44 small nuclear RNA	3017	3277	1414	2874	4392	3460	2958	2757	4044	4911	2818	2235	2436	1898	3433	1256	5395	4991	2544	4250	3706	6776	1669	1719	14636	3601	8902	5774	14397	8643	7203	2.94014	7.42801e-07
U46 small nuclear RNA	878	735	318	598	673	515	3402	700	1082	866	691	780	753	737	817	711	750	1080	605	959	332	659	179	287	4582	563	2229	2093	2265	1367	2703	2.6924	0.000280967
U50 small nuclear RNA	4647	4652	1535	2980	2759	3723	5799	2221	2686	2878	2503	2923	1807	1485	2132	2580	3806	6247	2820	3995	2344	3080	1286	1498	12061	2035	9886	5575	7905	4721	7511	2.32814	0.00024948
U52 small nuclear RNA	156	267	84	197	212	170	513	155	198	285	154	174	191	114	228	210	260	417	214	218	199	286	139	106	1035	242	610	424	501	484	366	2.601	4.40872e-06
U60 small nuclear RNA	754	506	154	311	352	280	1094	515	443	546	381	376	520	338	394	433	434	1687	364	583	303	496	124	151	3000	272	1468	1134	1181	671	1302	2.64094	0.000549522
UHG	5696	2301	1532	1951	2796	2326	2748	2190	2422	2364	2194	5475	1762	1857	1689	5429	2953	3873	2377	2864	2391	3649	1238	1697	20732	3656	11703	6520	14039	5999	12276	3.80535	1.54534e-08
Z15 snoRNA	139	205	45	115	177	69	135	140	171	166	141	111	105	103	151	110	231	167	110	269	146	294	55	67	1176	191	493	221	792	371	582	3.83834	1.79014e-08
Z18 snoRNA	891	2983	1380	2103	2042	1797	1209	1437	1130	714	1573	1494	949	1653	1093	1471	1593	3048	1352	1924	1923	3445	1168	1279	5291	2460	9511	3973	8467	5415	7306	3.65861	1.41343e-08
Z23 snoRNA	5963	5015	4317	3300	3100	5976	21523	6157	9889	15814	8522	7661	6389	5677	8107	5952	12655	8280	6321	10429	6716	3852	4884	3787	95690	4917	10932	15448	10128	19765	24470	3.49178	5.06563e-05

## Sheet: Supp. Table 8
Supp. Table 8. Differentially expressed piRNA considering |FC|≥ 1.5 and adjusted p-value ≤ 0.05, and reported in Figure 3C
Name	Fetal_Total	Fetal_Cerebellum	Fetal_Diencephalon	Fetal_Frontal_Lobe	Fetal_Occipital_Lobe	Fetal_Parietal_Lobe	Fetal_Temporal_Lobe	Adult_Cerebellum	Adult_Medulla_oblongata	Adult_Occipital_Lobe	Adult_Olfactory_region	Adult_Parietal_Lobe	Adult_Pons	Adult_Postcentral_Gyrus	Adult_Precentral_Gyrus	Adult_Temporal_Lobe	Adult_Thalamus	Adult_Frontal_Lobe_Pool	Adult_Cerebellum_left	Adult_Occipital_Lobe_Pool	Adult_Parietal_Lobe_Pool	Adult_Temporal_Lobe_Pool	Adult_Cerebellum_right	Adult_Cerebral_Cortex	Adult_Cerebral_Meninges	Adult_Corpus_Callosum	Adult_Diencephalon	Adult_Frontal_Lobe	Adult_Hippocampus	Adult_Total	Adult Total_pool	Testis_A	Testis_B	Testis_pool	FC Fetal	padj_Fetal	FC Adult	padj_Adult
piR-hsa-23919	710	7043	8196	32072	26526	1484	972	2191	5701	1310	843	923	9892	6535	2437	2671	5296	1494	1000	2585	1054	3032	1587	2252	2858	1434	2545	1515	2547	1338	1460	680	2006	1406	9.34772	5.41486e-07	2.17985	0.00348385
piR-hsa-15022	633	431	1402	4267	3237	819	1077	497	1313	2276	2376	2321	1783	1260	1921	1977	1264	2745	761	2294	1793	2855	614	1907	2408	1972	876	2779	2568	2205	1992	355	392	267	5.48061	2.48191e-09	5.05219	1.32255e-21
piR-hsa-6145	1587	1200	8423	4890	6486	21724	3276	6021	24342	4403	4612	11179	14815	5813	2017	10636	6539	2505	6915	8351	4591	9079	8519	1293	27210	11420	2213	9202	18018	1040	1625	1017	2954	560	5.2358	3.64476e-05	1.5026	0.0180417
piR-hsa-27731	6265	1359	19956	4871	2985	14211	10956	4041	25659	21669	15431	32493	41221	2861	6022	6356	10296	9804	2629	9029	5127	6445	1934	8503	5748	10465	7020	20592	20576	20355	12532	1237	1825	3684	5.07837	8.87491e-07	6.07882	1.90491e-09
piR-hsa-27728	27	61	109	257	214	35	31	41	59	35	32	36	58	58	99	47	42	46	22	93	42	46	24	40	78	39	51	45	54	28	28	22	28	31	4.50762	1.06741e-06	1.81222	2.09278e-05
piR-hsa-486984	45	71	121	170	270	39	32	40	31	19	45	193	16	54	59	49	54	26	62	45	29	53	19	34	31	38	49	51	24	18	30	22	41	35	4.18919	2.77697e-07	1.59162	0.0409037
piR-hsa-23330	210	61	461	291	298	168	154	552	419	434	186	175	164	204	66	537	377	78	429	589	169	557	224	60	516	306	182	328	749	49	101	86	83	25	4.08928	1.86285e-07	4.85838	4.4502e-10
piR-hsa-23209	7725	1991	6073	5389	3751	9126	7684	3698	19600	5295	6133	8875	12222	35262	2701	3052	8788	5145	3754	4866	6527	5320	4529	3554	6901	5309	11061	3820	5275	6624	5226	1846	2233	1121	3.96971	2.20377e-10	4.23401	2.8446e-09
piR-hsa-11361	74673	302281	36709	106001	45570	95655	62611	49993	76572	39073	33080	35783	57514	43297	29610	62462	56501	38901	104841	26421	33741	38878	68047	57668	113105	29351	12466	42588	66597	45728	33025	29790	28655	33894	3.84505	1.35295e-09	1.70377	0.00236783
piR-hsa-2155	486	909	554	457	569	262	371	561	435	256	261	386	410	274	692	427	606	814	574	1118	606	573	541	862	533	559	757	721	525	404	391	65	271	129	3.78867	8.49783e-09	3.57693	1.98306e-13
piR-hsa-15023	1368	1095	3409	6374	5194	1685	2354	2920	3239	3492	3565	4102	3469	2248	5598	4050	4367	4882	2010	4973	3192	6549	1660	3932	3987	4126	3582	5181	5570	3332	3130	1035	1283	1156	3.06296	1.2318e-06	3.30277	6.43943e-26
piR-hsa-6147	25704	26276	132062	42334	69996	285185	67468	88049	169760	94828	60220	156667	119385	31739	23070	77308	86285	37314	79081	67143	40281	85540	86556	22857	135117	112475	41537	107822	202744	62562	101851	45404	35103	32131	2.97407	0.000627384	2.31093	0.000120562
piR-hsa-2154	100	183	104	188	207	115	90	108	126	64	63	77	106	118	213	150	183	128	81	161	101	132	95	138	216	97	130	100	120	55	72	45	72	55	2.9256	1.31106e-13	2.16891	1.20255e-10
piR-hsa-11360	74306	243772	47099	117146	44416	74444	63601	75407	43908	45565	57081	48115	68310	55947	43985	62586	69155	57044	130128	36731	44075	43926	76396	90957	141980	37592	19112	63447	95993	54361	41889	38073	35194	42402	2.84126	4.49636e-08	1.71173	0.000989107
piR-hsa-26681	887	1291	2210	3335	11238	402	1316	3539	1462	1536	1298	838	1168	4051	9711	2893	2364	3224	2083	5112	2888	3670	1127	2714	2635	2863	2709	2706	1596	1912	1540	688	1734	1199	2.77952	0.00565815	2.26782	0.000112969
piR-hsa-26684	887	1297	2211	3336	11239	402	1317	3543	1466	1538	1298	839	1169	4052	9716	2899	2369	3227	2086	5117	2891	3672	1128	2717	2639	2865	2714	2709	1598	1913	1541	690	1736	1201	2.77792	0.00567149	2.26785	0.00011241
piR-hsa-26685	887	1299	2215	3346	11251	402	1318	3548	1469	1542	1300	841	1171	4056	9722	2909	2374	3232	2091	5123	2895	3676	1131	2720	2660	2869	2721	2713	1600	1920	1545	690	1742	1203	2.77504	0.00575095	2.26626	0.00011355
piR-hsa-26686	890	1303	2222	3365	11280	405	1322	3559	1478	1559	1312	856	1175	4065	9757	2929	2399	3260	2107	5154	2914	3693	1136	2739	2684	2892	2740	2737	1623	1938	1564	693	1749	1207	2.7739	0.00575095	2.27243	0.000103091
piR-hsa-21509	286	254	430	239	100	153	124	394	874	576	560	706	1223	615	189	867	1008	673	261	416	320	866	475	1167	217	166	662	615	1020	712	575	125	105	135	2.15843	3.08085e-05	5.12028	9.19338e-17
piR-hsa-6144	7141	8018	43178	20699	39740	82595	23628	34227	122737	34617	13827	54380	93726	19706	8304	56043	49657	19418	35196	40349	20325	54961	41599	10433	157432	75414	11599	58553	118389	24218	37134	19338	21387	11396	2.15769	0.0139193	2.81851	0.00021043
piR-hsa-2153	272	3541	678	268	261	597	421	1438	848	393	282	712	3411	825	1699	1204	1785	424	198	1163	412	1146	450	836	1767	854	1023	435	837	152	183	389	405	468	2.12225	0.0176768	2.2756	0.000352791
piR-hsa-23656	50	24	135	71	100	52	65	265	127	188	75	49	23	74	26	202	204	36	209	219	66	228	72	21	129	108	117	117	279	42	94	77	44	18	1.72211	0.0486245	2.63936	0.000487291
piR-hsa-23210	1334	1232	844	1424	634	1336	917	1097	5673	1302	1732	2259	3777	14326	903	794	2045	1400	1073	1320	1901	1564	844	1256	2089	1822	3192	1474	2350	1614	1337	667	1182	413	1.64517	0.0105921	3.06235	6.02247e-05
piR-hsa-27730	354	151	693	222	285	458	375	224	1317	1422	553	1230	641	229	381	369	1167	367	234	527	373	373	76	285	694	711	367	742	727	973	802	245	219	404	1.63322	0.0214361	2.2368	0.0010058
piR-hsa-27729	341	145	661	210	274	426	359	215	1278	1383	537	1181	621	217	329	353	1145	353	227	499	359	360	74	272	690	643	353	716	704	947	771	232	209	390	1.61728	0.0239146	2.23851	0.0010985
piR-hsa-12487	409	145	349	121	391	64	354	752	181	1996	460	364	646	918	3159	1646	1347	2971	1847	2652	1469	1462	281	1746	114	1203	1563	3111	389	2139	1026	286	130	195			6.75161	3.57102e-11
piR-hsa-9491	33	67	49	13	20	18	54	150	249	482	472	457	393	342	658	261	403	668	217	439	348	357	139	619	145	354	351	781	321	955	515	114	99	111	-2.59898	3.57765e-07	3.59023	2.90759e-14
piR-hsa-28875	2210	1470	1183	664	1040	1473	4086	5229	1615	6133	6448	2346	3592	7873	6999	7680	7975	9566	4410	8606	5892	10114	4469	5099	2459	3903	6496	5151	3111	2927	3849	1200	1809	2607			3.10392	9.38913e-12
piR-hsa-26872	250	663	157	385	170	172	215	931	1868	261	1583	1289	717	4116	552	690	985	382	323	1452	334	1579	626	375	9202	637	772	358	448	351	387	527	712	252	-1.63283	0.0348799	2.44984	0.00919021
piR-hsa-6143	5163	6441	31796	13562	28683	56741	19518	34018	89593	30494	14181	37457	71662	13667	5572	39444	40530	15862	26643	28181	14781	41924	33317	8822	107864	56618	9178	43945	91059	24321	37253	19435	17164	11328			2.3389	0.00169416
piR-hsa-24684	23694	27224	142795	61559	128321	252615	81538	126989	368580	125803	49322	157899	306550	58553	24955	170040	167988	65374	115062	122056	59344	180117	137141	36469	466455	243908	38651	190754	392571	98713	151604	79027	76543	46308			2.33042	0.0020911
piR-hsa-20757	87	272	1146	85	878	572	378	2873	990	1983	551	649	1282	1599	234	2596	4326	539	1509	2340	615	3134	884	350	1743	1896	1398	1086	741	1106	1124	574	709	688			2.26193	0.00068632
piR-hsa-23087	54	15	43	49	41	22	39	106	114	110	98	73	79	97	104	107	101	164	181	137	70	103	100	185	33	84	107	224	133	136	90	37	56	74			2.20178	1.60594e-06
piR-hsa-7116	33	392	62	75	71	33	35	102	194	45	52	37	286	732	259	141	501	76	42	206	89	228	61	101	187	87	156	44	90	72	79	32	132	57			2.18351	0.0128981
piR-hsa-12790	156	659	1069	405	606	542	742	7719	2438	9664	3505	1791	763	8085	744	7634	6168	969	2031	7925	1707	6357	1442	1335	4663	4366	3283	1884	1595	1376	1508	1207	3843	725	-2.70104	0.000948734	2.01717	0.0214055
piR-hsa-27140	51	25	102	13	172	9	118	218	33	212	208	26	92	76	28	311	165	49	163	241	82	404	200	28	62	153	167	89	18	69	206	58	83	72			1.96873	0.0211886
piR-hsa-24683	9183	9797	47804	23358	38432	60381	27846	49602	97540	48620	17729	41037	75342	18922	7718	57426	57485	19586	41066	48081	18264	58861	38522	11240	127446	69316	13820	57602	124078	34573	55025	31173	25753	16431			1.95164	0.0104092
piR-hsa-1043	58	257	60	42	49	60	45	190	54	49	28	45	186	68	295	116	142	63	43	252	82	102	30	47	125	152	116	39	43	11	18	73	39	62			1.78179	0.0191227
piR-hsa-26940	131	226	191	347	361	71	182	154	604	151	223	123	868	167	409	339	300	140	205	211	271	224	252	124	92	281	301	346	437	93	251	108	197	230			1.67985	0.0164033
piR-hsa-23619	324	397	1407	203	1835	3753	854	681	1513	1216	2875	1721	1519	880	504	1586	1523	950	1162	1641	837	1753	1611	633	1812	2196	798	1944	1215	470	1605	942	655	1326			1.5026	0.0180417
piR-hsa-29218	3726	5022	627	1415	3569	1261	1329	454	223	316	126	155	196	410	407	477	479	616	718	396	526	548	382	550	734	459	533	426	226	352	271	523	462	663	5.03464	3.99565e-13
piR-hsa-11362	84698	98266	39879	142149	56507	122716	71749	20604	36135	24562	25033	24718	30398	23490	21684	39355	23876	25468	40677	16373	20542	24424	25386	37144	33478	18024	8484	27034	42623	26784	22268	25438	26626	27611	3.99229	2.51412e-18
piR-hsa-29714	257	281	42	86	274	66	84	19	9	18	7	12	13	36	22	39	60	48	24	37	54	44	9	56	58	52	50	29	15	14	13	62	44	90	2.79101	3.61412e-05	-1.98812	0.000802908
piR-hsa-29715	257	282	42	86	274	66	84	19	9	18	7	12	13	37	22	39	60	48	24	37	54	44	9	56	58	52	50	29	15	14	13	65	44	92	2.73789	5.37279e-05	-2.02477	0.000583256
piR-hsa-29716	257	282	42	86	274	66	84	19	9	18	7	12	13	37	22	39	60	48	24	37	54	44	9	56	58	52	50	29	15	14	13	65	45	92	2.68511	7.10072e-05	-2.0647	0.000390857
piR-hsa-1834	298	1031	137	268	210	303	235	94	77	71	48	73	56	458	152	179	184	133	107	109	137	170	102	144	54	74	199	81	108	64	49	280	130	279	1.72472	0.0291271	-1.81313	0.0027467
piR-hsa-26492	386	102	766	315	622	301	364	32	334	59	681	523	89	73	386	93	375	476	112	332	319	439	423	393	237	362	334	506	411	1076	982	215	398	308	1.63281	0.0366168
piR-hsa-28877	386	891	994	453	1001	583	803	1029	894	1373	1001	816	719	508	205	931	1070	594	699	1961	1004	1114	631	485	712	1051	716	761	1366	1128	1148	785	2505	766	-1.68254	0.0421004	-1.61971	0.0193526
piR-hsa-28487	4570	5620	1161	5258	2650	3170	2956	1589	1775	1193	1265	1173	991	1388	1404	1638	1179	1757	2373	946	1240	1263	1742	2514	1051	1847	1991	2112	1673	1011	1258	8897	4425	7714	-1.69044	0.0102752	-4.52919	9.66942e-36
piR-hsa-182	211	285	658	78	112	363	269	310	372	401	535	903	1340	122	434	184	282	185	80	374	212	323	306	154	330	360	277	280	393	264	384	564	564	729	-1.80434	0.0163488	-1.60196	0.0477571
piR-hsa-26441	66	44	125	123	51	103	137	312	106	94	140	129	58	70	160	106	34	92	243	78	95	85	198	79	33	93	91	94	223	89	142	331	129	185	-1.91684	0.0057784	-1.75155	0.0136869
piR-hsa-9010	181	101	272	92	147	213	159	395	348	243	282	313	452	79	454	96	133	121	90	303	195	116	180	86	257	302	190	131	217	92	179	619	351	519	-2.50089	2.86762e-07	-2.15359	0.000188162
piR-hsa-27007	180	271	370	207	322	192	162	301	402	419	611	473	997	1082	910	339	460	340	153	639	365	551	354	330	352	444	475	318	463	608	763	542	907	698	-2.57537	6.41594e-11	-1.50146	0.0175366
piR-hsa-1191	262	214	726	99	131	412	319	405	502	511	705	1052	1413	127	479	198	306	222	91	514	289	330	398	187	371	488	327	332	479	340	504	953	848	1137	-2.60928	6.7836e-05	-2.14182	0.00100564
piR-hsa-22842	352	61	416	17	127	272	197	16	1	6	3	2	11	1	3	4	1	3	15	1	4	1	61	3	0	2	8	1	3	5	3	804	471	786	-2.71722	0.00216303	-95.4784	6.90221e-28
piR-hsa-18348	319	126	158	250	171	267	212	86	108	172	188	169	88	107	69	70	77	110	97	97	127	81	92	74	43	75	100	142	120	180	156	727	654	1041	-3.13726	2.16174e-14	-7.59018	2.10558e-47
piR-hsa-793	198	239	334	130	189	246	246	219	153	419	136	169	869	184	494	276	221	139	85	420	310	274	209	90	283	643	169	133	175	161	236	1211	624	1008	-3.55629	1.30482e-14	-3.40796	4.6615e-08
piR-hsa-26803	273	97	158	174	156	201	143	131	172	217	237	237	286	153	81	50	77	114	120	99	125	64	354	77	49	131	112	133	131	262	218	804	670	1022	-3.98458	9.45288e-23	-5.52931	3.45495e-17
piR-hsa-23317	1068	371	1241	227	1405	510	3312	1033	6431	7185	761	2638	5300	691	2553	2945	489	471	248	2259	2688	1233	3300	391	828	3764	1736	554	371	992	1221	9224	4699	3658	-4.42298	7.60043e-06	-2.77612	0.00312999
piR-hsa-15215	85	125	114	42	87	85	81	153	62	190	110	95	699	64	198	100	75	48	32	206	116	69	81	38	156	184	68	51	58	87	90	561	361	466	-4.58591	3.54326e-27	-3.57443	3.35192e-06
piR-hsa-1177	248	172	345	76	184	259	241	235	137	339	330	411	1055	114	360	175	251	135	44	412	315	235	200	80	419	427	163	180	203	411	434	1243	1211	1102	-4.64203	4.38149e-20	-4.21655	6.93533e-10
piR-hsa-28374	311	126	323	60	460	63	161	755	124	893	141	146	230	309	360	588	646	289	368	1242	857	757	627	125	241	1398	408	441	109	571	589	1953	793	647	-4.78147	2.41566e-07	-2.36621	0.00175003
piR-hsa-23533	370	557	501	231	443	408	448	523	307	771	585	600	3613	451	872	530	441	333	173	890	548	600	346	168	761	930	314	292	468	511	460	2999	1983	1972	-4.81599	1.78668e-32	-3.54653	9.93283e-07
piR-hsa-28478	382	220	602	248	431	495	348	1533	776	583	882	875	1107	179	1467	219	338	341	276	1363	455	350	378	235	1220	704	487	400	747	614	1213	2732	1784	2340	-4.86307	9.36984e-23	-3.28663	2.45719e-07
piR-hsa-5938	97	280	515	94	306	141	116	1186	430	720	1055	536	478	2074	233	643	956	175	543	1161	309	855	718	148	805	509	508	237	149	477	555	1618	1414	977	-5.27662	9.95774e-13	-2.05938	0.00299166
piR-hsa-23248	264	624	311	186	284	310	289	934	420	601	586	445	1986	1222	1060	688	515	293	177	1120	479	658	508	286	1076	865	537	258	388	261	282	2579	1679	1541	-5.32412	1.77275e-28	-2.87719	3.42116e-07
piR-hsa-27622	249	211	2088	197	3516	1983	909	250	387	2599	9724	2073	1056	434	207	1008	800	512	390	923	799	1256	1517	299	681	1740	306	1095	572	4853	11242	10118	5595	10491	-5.58486	3.72211e-06	-6.30785	2.6058e-07
piR-hsa-5937	94	266	458	86	287	93	101	1070	365	591	660	426	381	2027	226	556	891	154	485	956	260	777	656	137	732	394	462	178	109	387	465	1579	1348	938	-5.74743	2.8211e-13	-2.3151	0.000748227
piR-hsa-7193	615	2222	917	1332	1487	635	929	7132	7042	1990	5105	3405	4083	15046	1203	4225	4213	2197	3695	5255	2567	4949	5098	1960	1852	2323	2119	1410	1958	1784	2535	11293	5654	4528	-5.81278	1.90772e-17	-1.70719	0.0321015
piR-hsa-24672	399	1109	1148	338	884	354	366	3776	1261	1693	2089	1504	1330	8350	925	1732	3253	610	1789	2962	1051	2563	1979	552	2658	1347	1920	582	348	1385	1446	5438	5054	3198	-6.1916	3.90102e-20	-2.32827	0.000778329
piR-hsa-26131	1552	6160	773	1108	670	1906	599	658	1007	427	607	1075	3575	1218	370	764	573	576	985	524	446	602	708	874	40877	326	471	1114	1072	717	749	11327	21244	11094	-7.53373	9.34042e-13	-5.98102	0.000233022
piR-hsa-23231	77	567	551	167	361	182	156	1850	618	1007	1567	861	670	3517	215	927	1508	260	876	1487	412	1304	933	233	1229	659	813	290	190	744	783	3218	2896	1921	-8.11501	7.47128e-19	-2.79389	8.18886e-05
piR-hsa-11817	52	53	194	55	132	92	74	153	88	372	954	368	213	234	46	402	459	47	74	636	146	876	317	25	138	231	107	89	258	488	443	417	2495	347	-10.2989	1.25479e-10	-4.06271	0.000105437
piR-hsa-28188	99	173	155	74	84	87	109	350	405	175	217	214	345	244	177	120	77	196	156	186	190	141	249	181	873	205	127	172	171	163	149	2069	876	1465	-11.3937	1.8631e-42	-6.21114	8.0381e-20
piR-hsa-28187	92	151	142	63	53	79	98	150	300	164	175	177	302	149	147	93	57	171	112	122	148	111	171	161	716	169	104	154	154	156	133	1755	796	1344	-11.4692	8.39712e-41	-7.03257	1.08316e-22
piR-hsa-28189	104	192	175	85	101	97	119	417	513	193	335	279	432	377	184	152	110	213	208	236	228	185	347	194	1013	232	141	188	197	176	177	2586	964	1628	-12.1553	7.88588e-38	-5.98596	5.9237e-18
piR-hsa-25046	870	531	2031	506	732	1294	906	875	1394	3437	7401	4025	4495	804	1214	802	1347	945	558	1830	1747	1234	2048	623	2457	1752	1137	1245	2535	7047	7456	16490	11089	17198	-12.5111	3.6972e-35	-7.11747	3.01475e-14
piR-hsa-12789	2224	1800	1839	978	2168	2712	2423	7745	1273	15179	18890	14839	19532	954	9943	1952	1838	2353	909	7013	4869	3124	5548	1979	1288	5596	2771	3448	3704	96097	102220	48075	77327	79500	-28.3259	3.59455e-103	-10.6925	1.41639e-12
piR-hsa-21131	51	180	265	63	197	76	81	101	248	196	3140	610	893	1304	34	45	186	39	78	197	152	120	699	25	390	90	100	42	48	596	544	794	15245	484	-41.8907	1.54685e-10	-15.5165	2.05525e-07
piR-hsa-2138	645	600	184	829	466	530	452	551	351	216	263	266	192	220	457	228	161	262	504	269	277	221	540	342	290	298	386	305	398	180	241	533	434	581			-1.55102	0.00109145
piR-hsa-12206	265	973	66	361	168	308	165	142	114	96	100	79	111	723	102	148	188	106	140	121	109	89	123	181	404	132	248	127	147	54	57	260	278	267			-1.61521	0.0171161
piR-hsa-26527	327	304	494	703	188	437	460	377	342	224	342	252	255	295	258	302	117	230	574	292	180	255	404	269	230	194	188	294	453	158	214	678	307	404			-1.65008	0.00131415
piR-hsa-26606	292	113	560	264	134	269	307	264	302	132	236	273	128	48	127	81	59	115	333	107	136	107	685	96	58	84	93	153	275	97	153	525	183	337			-1.91012	0.0183942
piR-hsa-1823	274	1103	120	574	214	397	206	61	225	63	85	136	113	141	78	150	178	81	96	71	97	109	95	124	453	68	98	78	126	50	61	364	266	289			-2.56774	6.67305e-08
piR-hsa-17560	234	382	35	98	380	59	60	967	22	22	13	16	41	44	201	43	33	51	51	285	25	41	57	69	33	105	59	27	19	32	24	166	110	216			-2.56924	0.000771732
piR-hsa-3200	1351	801	602	875	977	700	1016	683	602	524	327	315	413	199	454	298	383	465	1027	318	410	293	1350	445	172	543	562	740	415	401	414	1512	798	1798			-2.6085	9.60429e-07
piR-hsa-28319	1194	823	336	1646	1321	1635	735	1168	786	219	446	494	723	1155	731	237	387	270	305	748	403	270	443	266	2343	578	745	260	430	157	209	1951	1338	1675			-2.81534	3.3047e-06
piR-hsa-23786	3106	10778	735	3693	1926	4155	1593	1018	905	700	826	720	1020	3427	815	1382	1649	846	1027	796	778	813	969	1315	2756	894	1720	849	1161	510	559	3870	3077	3842			-3.03309	1.88541e-13
piR-hsa-3178	2186	8995	573	2644	1562	2472	1199	676	706	589	614	443	850	2555	604	1149	1333	686	822	617	641	629	704	1130	2347	740	1394	707	887	431	437	3138	2518	3067			-3.13262	2.89348e-13
piR-hsa-28318	462	447	155	811	420	756	325	234	387	111	186	233	353	560	155	121	171	118	179	181	173	116	179	134	855	187	336	143	257	75	93	854	684	821			-3.22015	3.72961e-09
piR-hsa-28846	1789	1833	685	2215	1349	1494	1467	1004	787	532	545	515	654	624	564	403	262	558	1129	413	447	354	1095	615	663	552	772	665	637	363	443	2342	1920	2061			-3.34359	2.56876e-18
piR-hsa-24360	697	974	226	939	453	622	605	233	325	185	174	180	223	182	140	164	93	193	308	117	154	125	266	231	314	151	250	204	200	120	144	891	822	766			-4.11967	1.51727e-30
piR-hsa-26039	1069	5275	334	1303	642	953	921	616	254	275	305	231	254	564	270	428	560	274	742	197	248	213	439	513	558	232	360	321	232	190	206	1919	1595	1634			-4.67964	1.1267e-26
piR-hsa-28845	1063	1279	364	1302	735	877	891	314	457	282	228	250	370	226	210	230	138	282	423	170	229	178	407	308	393	233	356	318	291	180	208	1646	1373	1285			-5.03796	6.64886e-40
piR-hsa-27282	227	383	259	125	463	153	170	2110	184	179	93	173	502	248	1803	285	198	230	103	1558	451	234	147	159	464	614	423	115	137	75	108	525	376	460	-1.56139	0.00593313
piR-hsa-28382	112	696	194	68	204	128	112	1601	137	241	108	161	4233	268	1838	215	108	146	54	1147	193	125	175	135	373	558	245	95	133	68	88	447	414	421	-1.81302	0.0133152
piR-hsa-25781	1651	15300	13102	1701	13742	6106	7132	21422	12942	16616	7694	11096	26007	25311	2745	15982	24888	8473	13610	20526	7080	20347	17508	5934	26476	48907	8750	23887	7028	10985	13196	15333	34531	11854	-2.26908	0.00862202
piR-hsa-2107	8840	73747	65201	6690	77688	27029	29259	76765	33195	93668	37530	38799	117986	82069	10138	95132	95819	29612	50343	98294	24210	115056	69861	22600	72547	162942	27270	83344	26836	61108	76804	54313	178689	77431	-2.27546	0.0142545
piR-hsa-26508	121	1200	467	517	762	124	277	1206	774	456	523	582	299	7645	468	1184	1805	730	914	1907	776	1449	580	567	4121	908	611	324	192	550	786	525	2616	380	-2.27563	0.0328112
piR-hsa-18709	1542	14381	12126	1424	12868	5215	6719	20062	12529	14927	6837	9838	24639	22342	2600	13733	22796	8070	12561	18511	6203	17946	16495	5590	25528	46191	8250	22563	6251	10913	13141	15294	33949	11788	-2.43261	0.00480086
piR-hsa-28527	51	622	76	205	256	53	129	306	194	106	223	289	70	5110	85	181	1681	286	515	575	411	563	216	178	538	104	768	103	86	307	306	411	886	160	-2.4642	0.011147
piR-hsa-28131	9672	52925	112182	11227	106878	35366	44044	123628	58889	196225	65201	61464	171572	118972	18356	264141	225324	45052	79502	261233	41647	283072	103405	32077	141378	243873	52486	121536	67770	122167	163056	98960	245005	128543	-2.61605	0.00258521
piR-hsa-24000	46	433	251	101	619	1308	117	677	2380	187	1247	1360	1488	10355	614	150	1424	376	1055	910	387	547	720	350	8923	676	1195	112	70	500	478	968	2033	747	-2.68029	0.011004
piR-hsa-1207	5369	13364	68814	7658	58474	17974	26873	86645	42493	149678	46684	38308	89147	84025	13291	218952	170457	28827	53691	214210	29193	225457	61461	19785	104066	148663	39361	73260	54367	83837	114908	65634	123724	73422	-2.68486	0.00202662
piR-hsa-28212	128	1396	142	91	169	132	108	816	130	146	128	90	1254	276	1005	240	204	137	68	734	136	164	128	101	393	462	145	92	120	69	70	615	430	489	-2.75793	1.89375e-10
piR-hsa-2106	572	1787	6143	1000	3117	1014	2299	11745	5392	11957	6182	4402	3582	13819	1493	11992	13010	2144	5515	14865	2952	11602	5340	1855	16351	12397	5091	6342	4223	4054	4887	8148	9476	4037	-2.84917	0.0003156
piR-hsa-28190	269	648	2498	618	1372	986	1006	5315	15564	2870	23001	8620	13552	4452	451	3928	3356	1026	2450	3886	1999	4136	9842	819	7571	2051	947	1284	4085	1710	2427	5193	4150	2835	-3.38828	1.1672e-06
piR-hsa-23289	64	505	224	96	283	60	130	1249	569	365	459	566	750	8008	228	480	2323	360	1040	939	486	1144	783	363	1500	525	1554	178	51	678	514	540	1534	369	-3.86655	1.75354e-05
piR-hsa-25779	144	490	840	215	367	151	593	3697	2245	3002	1023	900	412	5488	662	5391	5767	834	1776	5961	1029	5683	1021	494	4103	4038	1492	1621	1316	1145	1772	1497	3633	766	-4.54229	8.41571e-07
